# Supplementary material for: Role of mTORC1 Signaling in Regulating the Immune Function of Granulocytes in Teleost Fish
Source: Int J Mol Sci. 2023 Sep 6;24(18):13745. doi: 10.3390/ijms241813745 (PMC10530975; doi:10.3390/ijms241813745)
Supplement: Supplementary file 1 [file ijms-24-13745-s001.zip]

Archive with 1 entries (1 files):
- ijms-2559271-supplementary.pdf
